# Supplementary material for: A novel plant growth-promoting rhizobacterium, Rhizosphaericola mali gen. nov., sp. nov., isolated from healthy apple tree soil
Source: Sci Rep. 2024 Jan 10;14:1038. doi: 10.1038/s41598-024-51492-y (PMC10781739; doi:10.1038/s41598-024-51492-y)
Supplement: Supplementary file 2 — Supplementary Table S4. [file 41598_2024_51492_MOESM2_ESM.xlsx]

## Sheet: Sheet1
NO.	1	2	3	4	5	6	7	8	9	10	11	12	13	14	15	16	17	18	19	20	21	22	23	24	25	26	27	28	29	30	31	32	33	34	35	36	37	38	39	40	41	42	43	44	45	46	47	48	49
species name	Rhizosphaericola mali	Agriterribacter humi	Arachidicoccus rhizosphaera	Aridibaculum aurantiacum	Arvibacter flaviflagrans	Aurantisolimonas haloimpatiens	Chitinophaga pinensis	Cnuella takakiae	Compostibacter hankyongensis	Deminuibacter soli	Dinghuibacter silviterrae	Edaphobaculum flavum	Edaphocola aurantiacus	Ferruginibacter alkalilentus	Filimonas lacunae	Flaviaestuariibacter amylovorans	Flavihumibacter petaseus	Flavipsychrobacter stenotrophus	Flavisolibacter ginsengiterrae	Flavitalea populi	Gynurincola endophyticus	Haoranjiania flava	Heliimonas saccharivorans	Hydrobacter penzbergensis	Hydrotalea flava	Ilyomonas limi	Lacibacter cauensis	Limnovirga soli	Mucibacter soli	Nemorincola caseinilytica	Niabella aurantiaca	Niastella koreensis	Niveitalea solisilvae	Panacibacter ginsenosidivorans	Paracnuella aquatica	Parafilimonas terrae	Paraflavisolibacter caeni	Paraflavitalea soli	Parapseudoflavitalea muciniphila	Parasediminibacterium paludis	Parasegetibacter luojiensis	Phnomibacter ginsenosidimutans	Pinibacter aurantiacus	Pseudobacter ginsenosidimutans	Pseudoflavitalea rhizosphaerae	Puia dinghuensis	Rurimicrobium arvi	Sediminibacterium salmoneum	Segetibacter koreensis
Source	rhizosphere soil	farming field soil	rhizosphere soil	Kumtag Desert soil	forest soil	soil	pine tree	mosses	mushroom compost	forest soil	forest soil	grassland soil	wetland soil	freshwater sediment	fresh water	estuarine water	subtropical rainforest	glacier	soil	soil	medicinal plant	activated sludge	mineral water aquifer	purified water	water	mud	sediment of a eutrophic lake	river sediment	soil	forest soil	greenhouse soil	soil	forest soil	soil of a ginseng field	hot spring	greenhouse soil	sludge	greenhouse soil	human peritoneal tumour	wetland	forest soil	Wastewater	soil of a pine tree	ginseng cultivating soil	rhizosphere soil	monsoon evergreen broad-leaved forest soil	farmland soil	sediment	soil of a ginseng field
Gram-stain	negative	negative	negative	negative	negative	negative	negative	negative	negative	negative	negative	negative	negative	negative	negative	negative	positive	negative	negative	negative	negative	negative	negative	negative	negative	negative	negative	negative	negative	negative	negative	negative	negative	negative	negative	negative	negative	negative	negative	negative	negative	negative	negative	negative	negative	negative	negative	negative	negative
Motility	negative	negative	negative	negative	positive	negative	positive	positive	negative	positive	negative	negative	negative	negative	positive	negative	negative	negative	negative	negative	negative	negative	negative	positive	negative	negative	positive	negative	positive	negative	negative	positive	negative	negative	negative	negative	negative	positive	negative	negative	positive	negative	negative	negative	negative	negative	negative	positive	negative
Cell morphology	rod	rod	coccoid rod	rod	rod	rod	rod	rod	short rod	change from a filamentous cell to coccobacilli	rod	rod	rod	rod	rod	rod	rod	rod	rod	rod	rod	rod	pleomorphic	rod	rod	rod	rod	rod	short rod	rod	short rod	rod	rod	rod	rod	short rod	rod	rod	rod	rod	rod	rod	rod	pseudo-rod	rod	rod	coccoid rod	rod	rod
Temperature range (℃)	10-30	10–33	20–37	4–45	20–42	4–32	12-40	20–30	15-37	28-30	16-37	16-33	10-30	18-30	28-30	15-30	20-37	10-22	15-30	15-37	15-40	16-42	10-45	15-37	20-37	15-40	20-37	15-30	15-37	20-32	10-35	10-37	20-35	10-37	20-45	15-40	15-40	10-37	10-37	25-30	17-37	18-37	10-40	10-37	10-40	28-33	15-42	18-37	15-30
pH range	5.0-8.0	6.6–9.5	6.0–8.0	6.0–9.0	6.0–9.0	6.0–8.0	4.0-10.0	6.0–10.0	6.0-9.0	5.5-9.0	4.0-8.0	6.0-6.0	6.0-8.0	6.0-8.0	5.0-9.0	6.5-8.5	5.5-9.5	6.0-8.0	6.0-8.5	5.0-8.0	4.5-9.5	6.0-9.0	6.0-7.0	5.7-8.0		6.0-8.0	5.5-8.0	6.0-8.0	6.0-7.0	6.0-8.5	5.0-8.0	5.0-8.0	6.0-9.0	5.0-9.0	6.5-7.5	5.0-8.0	6.0-9.0	6.0-8.0	5.0-8.0	7.0-8.0	5.0-9.0	6.0-8.0	6.0-9.0	5.0-8.0	6.0-9.0	3.0-6.0	5.5-9.0	6.0-7.5	5.5-8.5
NaCl concentration (%)	2	1	3	2.5	0.5	0	1.5	2	1.5	0.5	1	0.5	1	0.5	1	0.4	1	0.5	3	2	5	3	0.5	1	4	1	1	0	1	0.5	3		0.5	0	1.5	1	7.5	1	4	1	1	0.5	1	1	3	0.5	0.5	1	3
Quinone	MK-7	MK-7	-	-	MK-7	MK-7	-	MK-7	MK-7	MK-7	MK-7	MK-7	MK-7	MK-7	MK-7	MK-7	MK-7	MK-7	MK-7	MK-7	MK-7	MK-7	MK-7	MK-7	MK-7	MK-7	-	MK-7	MK-7	MK-7	MK-7	MK-7	MK-7	MK-7	MK-7	MK-7	MK-7	MK-7	MK-7	MK-7	MK-7	MK-7	MK-7	MK-7	MK-7	MK-7	MK-7	-	MK-7
Polar lipids	PE, APL, AL, PL, L	DPG, PE, AL, L	PE, APL, PL, L	PE, L, AL	PE, APL, PL, AL, L	PE, PL, AL, L	-	PE, PL, AGL, Gl, AL, L	PE,L	PE, PL, AL, APL, GL	PE, GPL, APL	PE, APL, GPL, L	PE, APL, AL, GL	-	-	PE, APL, AL, L	-	PE, AL, L	-	-	PE, PIM, AL, GL	PE, L	APL, AL, PL, L	PE, APL, AL, L	-	PE, APL, GL, AP, L	-	PE, AL, L	PE, APL, AL, PL, L	PE, APL, AL, L	-	-	PE, APL, AL, L	PE, AL, L	PE, L	PE, AL, L	PE, AL, L	PE, PL, AL, L	PE, PL, AL, L	PE, APL, AL, PL	-	DPG, PE, PG	-	DPG, PE, PL	PE, L	PE, AL, L	PE, AL, L	-	-
G+C content (mol%)	34.2	41.8	43.1	42.6	45.5	40.6	45.2	45.2	49.1	47.2	51.6	43.2	48.3	38.5	45.2	42.9	48.1	43.1	43	46.8	38.23	42.3	42	44.9	42	40.9	46.6	38.9	43.8	51.1	45	45.8	45.8	44.6	49.3	47.6	41.2	47.5	43.4	38.4	39.7	46.7	41.5	47.1	46.2	50.3	47.8	40.6	40.4
[truncated: 3 more columns]
